# Supplementary material for: Cyst Reduction in a Polycystic Kidney Disease Drosophila Model Using Smac Mimics
Source: Biomedicines. 2019 Oct 18;7(4):82. doi: 10.3390/biomedicines7040082 (PMC6966561; doi:10.3390/biomedicines7040082)
Supplement: Supplementary file 1 [file biomedicines-07-00082-s001.zip]

Archive with 3 entries (2 files):
- supl for XML/
- supl for XML/biomedicines-610868-supl-proofed.pdf
- supl for XML/Table S1. Cystic index raw data-proofed.xlsx
