# Supplementary material for: Cyst Reduction in a Polycystic Kidney Disease Drosophila Model Using Smac Mimics
Source: Biomedicines. 2019 Oct 18;7(4):82. doi: 10.3390/biomedicines7040082 (PMC6966561; doi:10.3390/biomedicines7040082)
Supplement: Supplementary file 1 [file biomedicines-07-00082-s001.zip › supl for XML/Table S1. Cystic index raw data-proofed.xlsx]

## Sheet: deltaYC
BicC [delta/YC] 27-29d (20 days after treatment)
CONTROL	Anterior Terminal	Anterior Intermediate	Anterior Proximal	Posterior Terminal	Posterior Intermediate	Posterior Proximal			Compound 1	Anterior Terminal	Anterior Intermediate	Anterior Proximal	Posterior Terminal	Posterior Intermediate	Posterior Proximal
1	2	0	0	2	2	1			1	2	0	0	0	3	2
2	3	5	0	1	3	3			2	0	2	0	0	1	1
3	3	4	1	2	2	0			3	0	0	0	2	2	2
4	4	5	0	4	4	1			4	1	1	0	2	2	0
5	0	0	0	0	0	0			5	0	0	0	0	1	0
6	4	1	0	0	3	0			6	0	0	0	0	2	0
7	2	2	0	2	2	0			7	0	0	0	0	0	0
8	4	5	0	2	3	1			8	2	3	0	2	1	2
9	3	2	0	1	3	0			9	0	0	0	3	0	1
10	0	2	1	1	3	0			10	0	2	0	3	2	2
11	2	0	0	1	4	0			11	1	3	0	3	2	2
12	2	2	0	3	3	2			12	0	5	0	3	4	4
13	0	0	0	0	0	2			13	2	2	0	2	4	1
14	3	4	0	2	3	2			14	2	3	0	2	0	1
15	5	6	0	5	7	1			15	4	5	0	1	3	1
16	6	3	0	1	3	2			16	2	4	0	2	2	2
17	5	6	0	4	3	0			17	0	0	0	0	0	0
18	5	1	0	0	5	2			18	0	2	0	4	2	2
19	4	3	0	4	2	2			19	0	0	0	2	0	0
20	2	5	0	4	0	0			20	0	1	0	4	2	2
21	0	3	0	3	2	0			21	0	0	0	2	1	2
22	2	2	0	4	2	1			22	0	0	0	0	0	2
23	1	1	0	0	0	2			23	0	0	0	0	0	0
24	2	3	0	6	4	0			24	3	2	0	2	1	2
25	5	1	0	5	2	1			25	0	0	0	0	3	0
26	0	0	0	3	3	2			26	4	2	0	4	4	2
27	3	0	0	0	2	2			27	2	2	0	0	0	1
28	3	3	0	0	0	3			28	0	0	0	2	2	0
29	4	3	0	0	0	2			29	0	0	0	1	3	1
30	3	5	0	3	5	1			30	2	0	0	2	1	1
31	2	2	0	5	5	2			31	4	4	0	4	3	0
32	0	0	0	0	0	0			32	2	2	0	2	3	1
33	2	1	0	1	1	2			33	3	2	0	0	0	0
34	2	2	0	4	1	2			34	3	1	0	3	3	1
35	6	4	0	4	2	2			35	0	0	0	0	0	2
36	3	2	0	5	2	1			36	0	0	0	3	1	1
37	7	2	0	2	2	2			37	2	2	0	1	1	0
38	3	2	0	2	2	2			38	1	0	0	0	0	2
39	3	2	0	3	1	0			39	0	0	0	0	3	0
40	2	1	0	2	2	0			40	2	2	1	5	3	2
41	3	0	0	1	4	2			41	1	1	0	1	2	0
42	2	0	0	0	0	2			42	0	0	0	0	0	0
43	2	0	0	2	0	0			43	2	5	0	4	2	1
44	1	3	0	2	3	2			44	2	4	0	5	2	0
45	0	2	0	3	2	1			45	1	1	0	3	1	1
46	0	0	0	2	3	1			46	2	1	0	2	1	1
47	0	0	0	3	0	0			47	2	0	0	0	0	2
48	1	3	0	1	1	2			48	0	3	0	0	2	3
49	1	0	0	0	1	2			49	1	1	0	0	2	1
50	0	1	0	3	2	1			50	2	1	0	3	3	2
Total # of cysts	122	104	2	108	109	59	504		Total # of cysts	57	69	1	84	80	56	347
CONTROL	Anterior Terminal	Anterior Intermediate	Anterior Proximal	Posterior Terminal	Posterior Intermediate	Posterior Proximal			Compound 2	Anterior Terminal	Anterior Intermediate	Anterior Proximal	Posterior Terminal	Posterior Intermediate	Posterior Proximal
1	2	2	0	5	5	2			1	1	2	1	2	2	2
2	0	0	0	0	0	0			2	0	0	0	2	4	2
3	2	1	0	1	1	2			3	0	0	0	0	3	1
4	2	2	0	4	1	2			4	1	2	0	1	1	2
5	6	4	0	4	2	2			5	2	2	0	0	2	2
6	3	2	0	5	2	1			6	0	2	0	0	0	1
7	7	2	0	2	2	2			7	0	0	0	1	0	1
8	3	2	0	2	2	2			8	0	0	0	5	1	2
9	3	2	0	3	1	0			9	0	0	0	0	0	0
10	2	1	0	2	2	0			10	0	0	0	0	0	0
11	3	0	0	1	4	2			11	0	3	0	2	2	1
12	4	3	0	2	0	1			12	2	2	0	3	3	0
13	2	0	0	0	2	0			13	1	0	0	3	0	0
14	2	3	0	1	2	1			14	0	0	0	0	0	0
15	0	0	0	0	0	1			15	1	0	0	1	0	0
16	1	1	0	1	0	1			16	3	3	0	2	2	0
17	0	5	0	3	5	1			17	2	5	0	2	1	0
18	1	3	0	3	2	2			18	2	4	0	2	0	1
19	3	6	0	1	1	0			19	0	0	0	0	0	0
20	0	0	0	0	0	0			20	1	3	0	1	0	0
21	3	4	0	3	4	0			21	2	1	0	2	0	0
22	1	3	0	2	3	1			22	2	2	0	0	1	0
23	1	2	0	1	0	1			23	3	3	0	2	2	0
24	2	4	0	2	3	2			24	1	0	0	2	2	0
25	1	6	0	4	5	0			25	2	0	0	0	1	0
26	1	4	0	3	2	1			26	2	3	0	1	2	0
27	3	1	0	2	1	1			27	3	1	0	0	1	0
28	3	2	0	3	3	0			28	4	5	0	1	0	0
29	2	4	0	2	3	1			29	0	3	0	1	3	0
30	0	0	0	3	4	1			30	0	3	0	2	3	0
31	3	2	0	1	2	1			31	1	2	0	4	2	0
32	5	2	0	4	2	1			32	0	0	0	0	0	0
33	4	3	0	1	1	1			33	2	1	0	1	1	0
34	3	1	0	1	0	1			34	2	5	0	2	5	0
35	3	2	0	2	2	0			35	2	4	0	2	2	0
36	2	0	0	3	4	0			36	3	2	0	0	1	1
37	1	1	0	2	2	0			37	1	4	0	1	1	1
38	4	2	0	3	1	1			38	0	6	0	3	2	0
39	2	2	0	1	1	2			39	1	4	0	0	2	0
40	3	3	0	3	2	2			40	3	1	0	1	1	0
41	2	3	0	4	4	2			41	2	2	0	2	2	1
42	2	2	0	2	1	2			42	2	0	0	1	2	0
43	5	2	0	2	3	2			43	2	3	0	1	1	0
44	2	0	0	2	1	0			44	2	5	0	2	2	2
45	2	1	0	2	2	1			45	2	0	0	1	0	0
46	1	1	0	0	0	0			46	3	3	0	2	2	1
47	3	1	0	1	1	1			47	1	1	0	3	0	2
48	2	3	0	2	3	0			48	0	0	0	0	0	0
49	0	0	0	0	0	0			49	2	2	0	3	4	2
50	2	2	0	0	2	0			50	1	3	0	2	2	0
Total # of cysts	114	102	0	101	96	47	460		Total # of cysts	67	97	1	69	68	25	327
CONTROL	Anterior Terminal	Anterior Intermediate	Anterior Proximal	Posterior Terminal	Posterior Intermediate	Posterior Proximal			Compound 3	Anterior Terminal	Anterior Intermediate	Anterior Proximal	Posterior Terminal	Posterior Intermediate	Posterior Proximal
1	2	2	0	5	5	2			1	1	3	0	0	2	2
2	0	0	0	0	0	0			2	0	0	0	0	0	2
3	2	1	0	1	1	2			3	0	0	0	0	0	2
4	2	2	0	4	1	2			4	0	0	0	0	2	1
5	6	4	0	4	2	2			5	1	2	0	0	1	0
6	3	2	0	5	2	1			6	2	3	0	0	1	2
7	7	2	0	2	2	2			7	0	0	0	0	0	0
8	3	2	0	2	2	2			8	1	4	0	1	2	0
9	3	2	0	3	1	0			9	0	0	0	0	0	0
10	2	1	0	2	2	0			10	1	1	0	3	1	0
11	3	0	0	1	4	2			11	0	0	0	1	1	2
12	2	0	0	0	0	2			12	1	4	0	1	2	2
13	2	0	0	2	0	0			13	0	0	0	0	0	2
14	1	3	0	2	3	2			14	2	6	0	1	2	1
15	0	2	0	3	2	1			15	2	6	0	3	2	2
16	0	0	0	2	3	1			16	0	0	0	0	0	2
17	0	0	0	3	0	0			17	3	2	0	3	2	1
18	1	3	0	1	1	2			18	2	3	0	1	2	1
19	1	0	0	0	1	2			19	2	3	0	0	0	2
20	0	1	0	3	2	1			20	2	5	0	2	2	1
21	4	3	0	2	0	1			21	3	3	0	2	5	0
22	2	0	0	0	2	0			22	2	4	0	3	3	3
23	2	3	0	1	2	1			23	0	0	0	0	0	0
24	0	0	0	0	0	1			24	1	1	0	0	1	0
25	1	1	0	1	0	1			25	2	2	0	2	2	1
26	0	5	0	3	5	1			26	1	2	0	0	1	1
27	1	3	0	3	2	2			27	3	2	0	2	2	0
28	3	6	0	1	1	0			28	1	3	0	2	2	0
29	0	0	0	0	0	0			29	1	0	0	0	0	0
30	3	4	0	3	4	0			30	3	3	0	2	4	0
31	1	3	0	2	3	1			31	0	0	0	0	0	0
32	1	2	0	1	0	1			32	1	5	0	0	3	0
33	2	4	0	2	3	2			33	0	0	0	0	0	0
34	1	6	0	4	5	0			34	0	0	0	0	0	0
35	1	4	0	3	2	1			35	2	1	0	2	1	1
36	3	1	0	2	1	1			36	3	2	0	0	3	1
37	3	2	0	3	3	0			37	0	0	0	2	0	0
38	2	4	0	2	3	1			38	2	3	0	4	1	0
39	0	0	0	3	4	1			39	3	2	0	3	2	0
40	3	2	0	1	2	1			40	1	2	0	1	1	1
41	5	2	0	4	2	1			41	2	2	0	2	3	0
42	4	3	0	1	1	1			42	0	0	0	1	0	0
43	3	1	0	1	0	1			43	0	5	0	4	1	1
44	3	2	0	2	2	0			44	0	1	0	1	0	0
45	2	0	0	3	4	0			45	3	4	0	1	0	0
46	1	1	0	2	2	0			46	2	2	0	3	3	1
47	4	2	0	3	1	1			47	2	0	0	2	2	3
48	2	2	0	1	1	2			48	0	0	0	0	0	0
49	2	3	0	1	1	0			49	0	0	0	0	0	0
50	0	0	0	0	0	0			50	1	3	0	0	1	0
Total # of cysts	99	96	0	100	90	48	433		Total # of cysts	59	94	0	55	63	38	309
CONTROL	Anterior Terminal	Anterior Intermediate	Anterior Proximal	Posterior Terminal	Posterior Intermediate	Posterior Proximal			Compound 4	Anterior Terminal	Anterior Intermediate	Anterior Proximal	Posterior Terminal	Posterior Intermediate	Posterior Proximal
1	0	2	0	0	1	0			1	0	3	0	0	1	0
2	0	0	0	0	0	0			2	0	0	0	0	0	0
3	0	2	0	2	1	0			3	0	0	0	0	0	0
4	1	3	0	0	0	0			4	0	0	0	0	0	1
5	0	0	0	3	2	0			5	2	1	0	2	2	0
6	0	1	0	0	3	0			6	1	1	0	1	1	0
7	0	0	0	0	3	0			7	0	0	0	0	0	0
8	1	7	0	2	2	0			8	0	2	0	0	1	0
9	0	0	0	0	0	0			9	1	2	0	1	1	0
10	2	2	0	2	3	0			10	0	0	0	0	0	0
11	0	0	0	1	0	0			11	0	0	0	0	1	0
12	0	3	0	0	4	1			12	0	3	0	2	3	0
13	4	5	0	3	2	0			13	1	0	0	1	0	0
14	0	2	0	0	0	0			14	0	0	0	1	3	1
15	1	4	0	2	4	2			15	2	0	0	0	0	0
16	0	2	0	1	2	0			16	2	2	0	0	2	1
17	1	0	0	1	1	0			17	1	1	0	2	2	0
18	2	0	0	0	2	0			18	0	0	0	1	0	0
19	2	6	0	0	4	0			19	0	0	0	2	1	1
20	0	0	0	0	2	0			20	0	2	0	1	3	0
21	2	0	0	1	0	0			21	2	2	0	1	3	0
22	0	3	0	1	2	0			22	0	5	0	2	4	1
23	2	2	0	1	2	0			23	0	2	0	2	3	1
24	2	0	0	1	2	0			24	2	0	0	0	1	0
25	0	2	0	1	2	0			25	2	4	0	1	2	0
26	0	0	0	0	1	0			26	1	1	0	2	3	0
27	0	2	0	2	2	0			27	0	0	0	0	0	0
28	1	0	0	0	1	0			28	1	2	0	1	1	0
29	1	2	0	2	3	0			29	0	1	0	0	1	0
30	3	4	0	3	5	1			30	0	2	0	2	1	1
31	3	1	0	2	3	0			31	1	1	0	1	3	0
32	2	3	0	2	3	0			32	0	0	0	0	0	0
33	1	2	0	1	1	1			33	3	3	0	3	4	0
34	2	1	0	3	3	0			34	3	1	0	3	4	0
35	2	0	0	1	2	0			35	0	0	0	0	0	1
36	3	3	0	1	2	0			36	2	1	0	1	1	1
37	3	5	0	0	3	0			37	0	0	0	0	0	0
38	1	4	0	1	1	1			38	2	2	0	1	4	0
39	0	0	0	1	2	0			39	0	1	0	0	1	0
40	1	0	0	0	2	0			40	0	0	0	0	0	0
41	1	2	0	0	3	0			41	0	0	0	0	0	0
42	0	0	0	0	0	0			42	0	1	0	1	2	1
43	1	3	0	1	3	0			43	0	0	0	0	0	0
44	1	1	0	1	2	1			44	0	2	0	1	1	0
45	1	1	0	1	2	0			45	0	0	0	0	0	0
46	0	0	0	0	2	0			46	1	1	0	0	1	0
47	1	1	0	1	2	0			47	3	0	0	1	0	0
48	0	0	0	0	0	1			48	3	1	0	6	2	0
49	1	3	0	1	4	0			49	2	4	0	2	2	0
50	0	1	0	0	2	0			50	1	0	0	2	1	1
Total # of cysts	49	85	0	46	98	8	286		Total # of cysts	39	54	0	47	66	11	217

## Sheet: deltaIIF
BicC [delta/IIF] 27-29d (20 days after treatment)
CONTROL	Anterior Terminal	Anterior Intermediate	Anterior Proximal	Posterior Terminal	Posterior Intermediate	Posterior Proximal			Compound 1	Anterior Terminal	Anterior Intermediate	Anterior Proximal	Posterior Terminal	Posterior Intermediate	Posterior Proximal
1	0	5	0	3	4	0			1	0	3	0	2	2	3
2	3	10	2	4	5	1			2	2	5	3	3	6	1
3	3	8	1	4	6	4			3	1	4	0	5	5	4
4	4	6	0	4	4	5			4	3	5	0	4	3	1
5	5	8	0	4	7	1			5	0	0	2	3	0	0
6	5	6	0	4	5	2			6	0	0	0	0	0	2
7	9	5	1	7	9	5			7	2	3	0	4	2	1
8	7	7	1	7	7	7			8	2	5	0	6	3	4
9	4	3	0	5	3	3			9	0	0	0	0	0	1
10	5	9	0	3	6	1			10	1	2	0	4	5	1
11	0	4	0	4	4	3			11	1	3	0	3	2	2
12	3	5	0	5	2	0			12	0	0	0	0	0	0
13	3	4	0	4	4	2			13	2	3	0	2	4	2
14	2	7	1	6	5	3			14	4	6	0	5	3	1
15	7	11	1	5	5	2			15	2	2	0	3	4	3
16	4	6	1	6	6	3			16	2	3	0	3	4	2
17	5	4	0	5	4	2			17	0	0	0	0	2	0
18	6	4	0	4	7	2			18	1	0	0	3	1	1
19	4	5	0	5	5	2			19	4	3	0	3	3	1
20	4	4	0	3	5	4			20	3	3	0	6	2	2
21	3	5	0	6	6	0			21	0	0	0	1	1	2
22	0	1	0	2	2	1			22	3	3	0	0	0	0
23	0	0	0	2	2	3			23	0	2	0	3	2	0
24	0	0	0	0	0	0			24	3	3	0	4	2	2
25	1	5	0	0	0	0			25	0	0	0	0	0	2
26	1	3	0	2	1	0			26	0	0	0	0	0	0
27	5	4	0	4	1	0			27	0	0	0	0	0	0
28	4	5	0	4	4	1			28	2	3	0	0	3	0
29	2	2	0	4	2	2			29	4	2	0	0	2	3
30	2	1	0	5	2	0			30	0	2	0	2	2	0
31	2	3	0	4	2	2			31	0	0	0	0	0	0
32	9	2	0	9	0	3			32	3	3	0	2	4	0
33	6	0	0	3	5	2			33	2	3	0	4	3	0
34	4	3	0	3	3	2			34	1	1	0	3	3	0
35	0	0	0	0	0	0			35	1	2	0	3	3	0
36	0	0	0	0	0	0			36	6	2	0	4	0	2
37	2	3	0	3	2	1			37	3	0	0	3	3	2
38	2	4	0	3	4	1			38	1	1	0	3	1	0
39	5	1	0	6	1	2			39	8	1	0	2	1	1
40	7	3	0	5	3	2			40	0	0	0	0	0	0
41	2	3	0	4	6	3			41	1	3	0	3	2	0
42	2	1	0	2	2	0			42	4	0	0	6	4	0
43	2	5	0	3	5	3			43	3	4	0	3	1	0
44	2	2	0	3	3	0			44	1	1	0	0	0	2
45	0	0	0	2	0	1			45	2	4	0	3	1	0
46	1	2	0	2	0	1			46	2	0	0	2	2	1
47	4	5	0	1	5	2			47	4	1	0	3	1	2
48	1	3	0	2	1	0			48	4	4	0	4	3	1
49	0	4	0	1	0	0			49	3	3	0	3	1	0
50	4	2	0	3	2	2			50	3	2	0	2	2	0
Total # of cysts	156	193	8	180	167	86	790		Total # of cysts	94	100	5	122	98	52	471
CONTROL	Anterior Terminal	Anterior Intermediate	Anterior Proximal	Posterior Terminal	Posterior Intermediate	Posterior Proximal			Compound 2	Anterior Terminal	Anterior Intermediate	Anterior Proximal	Posterior Terminal	Posterior Intermediate	Posterior Proximal
1	0	1	0	2	2	1			1	0	0	0	0	0	0
2	0	0	0	2	2	3			2	2	4	0	3	0	0
3	0	0	0	0	0	0			3	0	0	0	0	0	0
4	1	5	0	0	0	0			4	1	2	0	3	0	0
5	1	3	0	2	1	0			5	0	0	0	0	0	2
6	5	4	0	4	1	0			6	0	0	0	4	2	2
7	4	5	0	4	4	1			7	0	0	0	0	2	0
8	2	2	0	4	2	2			8	0	3	0	3	1	0
9	2	1	0	5	2	0			9	0	4	0	0	3	2
10	2	3	0	4	2	2			10	0	0	0	0	0	0
11	9	2	0	9	0	3			11	0	0	0	0	0	0
12	6	0	0	3	5	2			12	3	1	0	1	3	0
13	4	3	0	3	3	2			13	4	4	0	5	3	2
14	0	0	0	0	0	0			14	2	1	0	1	0	0
15	0	0	0	0	0	0			15	2	3	0	3	3	2
16	2	3	0	3	2	1			16	2	0	0	0	1	0
17	2	4	0	3	4	1			17	1	0	0	0	0	0
18	5	1	0	6	1	2			18	1	3	0	1	0	1
19	7	3	0	5	3	2			19	4	2	0	4	2	0
20	2	3	0	4	6	3			20	1	0	0	2	2	1
21	2	1	0	2	2	0			21	4	1	0	4	0	0
22	2	5	0	3	5	3			22	2	3	0	2	1	1
23	2	2	0	3	3	0			23	0	0	0	0	0	1
24	0	0	0	2	0	1			24	1	0	0	1	1	0
25	1	2	0	2	0	1			25	4	2	0	4	1	1
26	4	5	0	1	5	2			26	3	1	0	3	3	1
27	1	3	0	2	1	0			27	0	0	0	0	0	0
28	0	4	0	1	0	0			28	2	1	0	2	3	1
29	4	2	0	3	2	2			29	0	1	0	2	0	0
30	0	1	0	2	2	1			30	3	1	0	2	1	3
31	0	0	0	2	2	3			31	1	0	0	2	0	2
32	0	0	0	0	0	0			32	2	1	0	2	2	3
33	4	2	0	2	2	3			33	0	5	0	2	3	3
34	2	6	0	3	4	5			34	2	0	0	2	0	0
35	3	4	0	4	2	1			35	0	0	0	1	0	0
36	2	2	0	2	1	0			36	2	2	0	2	5	1
37	3	0	0	2	1	2			37	4	2	0	1	5	1
38	0	3	0	2	3	2			38	1	1	0	2	3	2
39	5	5	0	2	2	2			39	0	0	0	0	0	0
40	0	3	0	2	2	2			40	2	4	0	5	4	0
41	3	2	0	1	3	3			41	1	5	0	3	3	2
42	2	4	0	3	2	2			42	3	0	0	2	3	2
43	3	3	0	3	2	0			43	1	3	0	4	2	3
44	2	0	0	2	0	1			44	2	2	0	4	1	0
45	1	2	0	2	1	2			45	1	5	0	3	3	0
46	3	4	0	3	3	1			46	4	1	0	4	2	0
47	4	4	0	5	2	1			47	1	2	0	0	2	0
48	5	3	0	5	3	3			48	3	0	0	1	0	0
49	0	0	0	3	2	0			49	0	0	0	0	0	0
50	3	3	0	2	2	1			50	0	0	0	1	2	0
Total # of cysts	115	118	0	134	99	69	535		Total # of cysts	72	70	0	91	72	39	344
CONTROL	Anterior Terminal	Anterior Intermediate	Anterior Proximal	Posterior Terminal	Posterior Intermediate	Posterior Proximal			Compound 3	Anterior Terminal	Anterior Intermediate	Anterior Proximal	Posterior Terminal	Posterior Intermediate	Posterior Proximal
1	0	1	0	2	2	1			1	7	2	0	3	2	0
2	0	0	0	2	2	3			2	4	1	0	4	0	0
3	0	0	0	0	0	0			3	0	0	0	0	0	0
4	1	5	0	0	0	0			4	2	2	0	2	2	0
5	1	3	0	2	1	0			5	8	4	0	4	4	1
6	5	4	0	4	1	0			6	4	3	0	4	3	0
7	4	5	0	4	4	1			7	3	0	0	2	3	2
8	2	2	0	4	2	2			8	0	0	0	0	0	0
9	2	1	0	5	2	0			9	3	3	0	4	2	3
10	2	3	0	4	2	2			10	3	6	0	4	4	0
11	9	2	0	9	0	3			11	5	6	0	3	4	1
12	6	0	0	3	5	2			12	0	0	0	0	0	2
13	4	3	0	3	3	2			13	0	0	0	0	0	0
14	0	0	0	0	0	0			14	3	6	0	3	7	2
15	0	0	0	0	0	0			15	1	3	0	2	0	3
16	2	3	0	3	2	1			16	0	0	0	2	0	0
17	2	4	0	3	4	1			17	1	1	0	1	0	0
18	5	1	0	6	1	2			18	2	0	0	6	4	0
19	7	3	0	5	3	2			19	0	0	0	0	0	0
20	2	3	0	4	6	3			20	4	0	0	4	2	0
21	2	1	0	2	2	0			21	0	3	0	1	1	1
22	2	5	0	3	5	3			22	1	5	0	5	4	3
23	2	2	0	3	3	0			23	0	1	0	2	2	0
24	0	0	0	2	0	1			24	0	0	0	0	0	0
25	1	2	0	2	0	1			25	3	2	0	3	1	0
Total # of cysts	61	53	0	75	50	30	269		Total # of cysts	54	48	0	59	45	18	224
CONTROL	Anterior Terminal	Anterior Intermediate	Anterior Proximal	Posterior Terminal	Posterior Intermediate	Posterior Proximal			Compound 4	Anterior Terminal	Anterior Intermediate	Anterior Proximal	Posterior Terminal	Posterior Intermediate	Posterior Proximal
1	0	2	0	2	0	0			1	2	1	0	3	4	2
2	1	4	0	3	4	0			2	3	1	0	3	2	0
3	3	3	0	3	2	0			3	3	0	0	2	1	0
4	3	3	0	3	5	0			4	0	0	0	0	0	0
5	0	1	0	2	0	0			5	6	4	0	0	4	0
6	5	1	0	5	0	0			6	2	0	0	0	0	1
7	3	3	1	4	1	0			7	3	1	0	0	2	0
8	0	0	0	0	0	0			8	2	2	0	3	0	0
9	2	1	0	2	2	0			9	0	0	0	0	2	1
10	2	6	0	4	2	0			10	2	2	0	2	1	0
11	1	1	0	3	0	0			11	0	0	0	1	0	1
12	2	1	0	0	3	1			12	1	0	0	1	1	1
13	5	3	0	3	2	0			13	1	3	0	1	2	0
14	4	3	0	6	3	2			14	5	2	0	3	5	0
15	5	2	0	4	4	0			15	0	0	0	0	2	0
16	0	4	0	0	0	2			16	0	0	0	0	0	0
17	1	1	0	2	2	0			17	0	0	0	0	0	0
18	4	1	0	4	4	0			18	0	0	0	1	0	0
19	0	0	0	0	0	0			19	2	2	0	1	1	0
20	3	4	0	5	5	2			20	3	4	0	3	3	0
21	2	1	0	2	1	2			21	1	0	0	1	1	0
22	1	4	0	5	2	2			22	2	3	0	1	2	0
23	2	2	0	3	2	2			23	0	0	0	0	0	0
24	1	0	0	2	1	2			24	0	1	0	1	2	2
25	2	1	0	5	2	0			25	1	1	0	1	1	0
26	1	2	0	3	2	0			26	2	4	0	0	2	0
27	4	2	0	3	2	2			27	0	2	0	1	1	1
28	0	1	0	2	1	1			28	1	3	0	0	1	2
29	2	1	0	0	0	1			29	1	2	0	0	3	0
30	1	2	0	2	2	2			30	0	3	0	0	0	1
31	2	0	0	1	2	0			31	0	2	0	0	1	1
32	0	2	0	2	2	0			32	1	1	0	2	2	0
33	3	0	0	1	4	2			33	0	1	0	2	2	3
34	2	1	0	0	1	0			34	1	0	0	2	1	0
35	3	4	0	1	1	0			35	1	0	0	3	0	1
36	0	1	0	1	1	2			36	3	1	0	2	1	1
37	1	2	0	3	1	0			37	0	0	0	0	0	0
38	0	3	0	1	2	1			38	2	1	0	0	1	0
39	0	1	0	1	0	0			39	0	2	0	1	3	1
40	1	4	0	2	2	0			40	0	3	0	2	1	0
41	2	2	0	2	2	1			41	0	1	0	2	3	0
42	0	4	0	1	0	0			42	0	2	0	2	2	0
43	0	2	0	1	4	1			43	0	2	0	0	1	1
44	3	1	0	1	1	0			44	1	2	0	3	2	2
45	1	2	0	2	1	1			45	2	0	0	1	1	2
46	4	3	0	3	3	2			46	1	1	0	2	2	1
47	5	5	0	2	2	2			47	0	0	0	0	1	0
48	0	3	0	2	2	2			48	0	0	0	0	0	0
49	3	2	0	1	3	3			49	0	0	0	1	0	0
50	2	4	0	3	2	2			50	2	2	0	1	3	1
Total # of cysts	92	106	1	113	90	40	442		Total # of cysts	57	62	0	55	70	26	270
